# Supplementary material for: Imaging Modalities in Craniosynostosis: A Systematic Review and Proposal of the ARCANA Protocol for Multimodal Radiation-Free Assessment
Source: Diagnostics (Basel). 2025 Oct 18;15(20):2632. doi: 10.3390/diagnostics15202632 (PMC12562486; doi:10.3390/diagnostics15202632)
Supplement: Supplementary file 1 [file diagnostics-15-02632-s001.zip]

Archive with 2 entries (2 files):
- File S1. PRISMA_2020_abstract_checklist.pdf
- File S2. PRISMA_2020_checklist.pdf
